# Supplementary material for: Solid-Phase Oligosaccharide Synthesis with Highly Complexed Peptidoglycan Fragments
Source: Molecules. 2025 Jun 28;30(13):2787. doi: 10.3390/molecules30132787 (PMC12251441; doi:10.3390/molecules30132787)
Supplement: Supplementary file 1 [file molecules-30-02787-s001.zip]

Archive with 1 entries (1 files):
- molecules-3712544-supplementary materials.pdf
